# Supplementary material for: Determination of Pyrrolizidine Alkaloids in Teas Using Liquid Chromatography–Tandem Mass Spectrometry Combined with Rapid-Easy Extraction
Source: Foods. 2021 Sep 23;10(10):2250. doi: 10.3390/foods10102250 (PMC8534422; doi:10.3390/foods10102250)
Supplement: Supplementary file 1 [file foods-10-02250-s001.zip]

Archive with 1 entries (1 files):
- foods-1357806-supplementary.pdf
